# Supplementary material for: Synthesis and Characterization of Gel Polymer Electrolyte Based on Epoxy Group via Cationic Ring-Open Polymerization for Lithium-Ion Battery
Source: Membranes (Basel). 2022 Apr 18;12(4):439. doi: 10.3390/membranes12040439 (PMC9031558; doi:10.3390/membranes12040439)
Supplement: Supplementary file 1 [file membranes-12-00439-s001.zip]

Archive with 1 entries (1 files):
- membranes-1692979-supplementary.pdf
